# Supplementary material for: A few essential genetic loci distinguish Penstemon species with flowers adapted to pollination by bees or hummingbirds
Source: PLoS Biol. 2023 Sep 28;21(9):e3002294. doi: 10.1371/journal.pbio.3002294 (PMC10538765; doi:10.1371/journal.pbio.3002294)
Supplement: S1 Table — (XLSX) [file pbio.3002294.s002.xlsx]

## Sheet: Sheet1
Population identifier	Species determination	Locality of population	Sampled individuals
CAW15	P. virgatus	Victor, CO	8
CAW16	P. strictus	Victor, CO	5
CAW17	P. virgatus	Lake George, CO	8
CAW19	P. virgatus	Buena Vista, CO	8
CAW20	P. virgatus	Leadville, CO	8
CAW30	P. barbatus	Kingston, NM	8
CAW31	P. neomexicanus	Cloudcroft, NM	8
CAW32	P. neomexicanus	Cloudcroft, NM	8
CAW33	P. neomexicanus	Alto, NM	8
CAW36	P. barbatus	Valle Caldera, NM	8
CAW37	P. barbatus	Apache Canyon, NM	8
CAW39	P. barbatus	Cebolla Mesa, NM	8
CAW41	P. barbatus	Questa, NM	8
CAW50	P. barbatus	Flagstaff, AZ	8
CAW51	P. virgatus	Coconino NF, AZ	8
CAW53	P. barbatus	Flagstaff, AZ	8
CAW54	P. virgatus	Flagstaff, AZ	8
CAW55	P. pseudoputus	Kaibab NF, AZ	8
CAW56	P. barbatus	Kaibab NF, AZ	8
CAW58	P. barbatus	Saguache, CO	8
CAW61	P. barbatus	Canjilon, NM	8
CAW62	P. virgatus	Cañones, NM	8
CAW63	P. barbatus	Cañones, NM	8
CAW65	P. barbatus	High Rolls, NM	8
CAW66	P. barbatus	Mt. Withington, NM	8
CAW67	P. putus	Mt. Withington, NM	8
CAW152	P. barbatus	Gunnison, CO	8
CAW154	P. virgatus	Buena Vista, CO	8
CAW155	P. barbatus	Buena Vista, CO	8
