# Supplementary material for: A few essential genetic loci distinguish Penstemon species with flowers adapted to pollination by bees or hummingbirds
Source: PLoS Biol. 2023 Sep 28;21(9):e3002294. doi: 10.1371/journal.pbio.3002294 (PMC10538765; doi:10.1371/journal.pbio.3002294)
Supplement: S2 Table — Reported are median values and ranges. (XLSX) [file pbio.3002294.s003.xlsx]

## Sheet: Sheet1
	Median pairwise dXY (range)	Median pairwise FST (range)
P. barbatus to P. barbatus	0.0143 (0.0109 – 0.0174)	0.0884 (0.0099 – 0.2596)
P. neomexicanus to P. neomexicanus	0.0117 (0.0112 – 0.0119)	0.0414 (0.0388 – 0.0579)
P. virgatus to P. virgatus	0.0159 (0.0101 – 0.0179)	0.1976 (0.0295 – 0.2893)
P. barbatus to P. neomexicanus	0.016 (0.0155 – 0.0173)	0.1777 (0.1305 – 0.2623)
P. barbatus to P. virgatus	0.0165 (0.0148 – 0.0184)	0.2032 (0.1074 – 0.3148)
P. barbatus to bee-adapted	0.0163 (0.0148 – 0.0184)	0.1952 (0.1074 – 0.3148)
