# Supplementary material for: A few essential genetic loci distinguish Penstemon species with flowers adapted to pollination by bees or hummingbirds
Source: PLoS Biol. 2023 Sep 28;21(9):e3002294. doi: 10.1371/journal.pbio.3002294 (PMC10538765; doi:10.1371/journal.pbio.3002294)
Supplement: S3 Table — qbar: frequency of the reference allele within the P. barbatus samples, qbee: frequency of the reference allele within the bee-adapted samples. (XLSX) [file pbio.3002294.s004.xlsx]

## Sheet: Sheet1
Region	chr	bp	LRT	qbar	qbee	Proximal floral trait QTLs, peak LOD position
1	1	8661916	112.69	0.97	0.018	Flower color: chr 1 at 9190249
1	1	9119807	119.027	0.986	0.02
2	1	13533130	113.634	0.938	0	Nectar volume: chr 1 at 15247801
2	1	15314017	127.582	0.993	0
2	1	15314063	125.938	0.993	0
2	1	15314124	127.557	0.987	0
2	1	15315007	101.752	0.926	0
3	1	39807657	118.635	0.968	0.061
4	1	44291893	103.1	0.993	0.075
4	1	44302352	116.818	0.921	0
4	1	44302370	113.781	0.917	0
5	1	56231886	116.429	0.918	0
5	1	56231990	103.558	0.925	0.02
5	1	56301700	101.319	0.932	0
5	1	58241615	124.431	1	0.011
5	1	58243110	108.452	1	0
6	2	3316977	107.685	0.909	0
7	2	34805824	120.742	0.982	0
7	2	34805860	107.044	0.982	0.037
7	2	34805870	103.545	0.982	0.01
7	2	34805875	102.01	0.982	0.011
7	2	34805952	106.572	0.957	0.009
7	2	34805955	108.789	0.958	0.009
7	2	34806030	106.082	0.959	0.009
7	2	34807695	119.305	1	0.008
7	2	34807715	117.973	1	0.008
7	2	34807756	124.686	1	0.016
7	2	34807764	123.993	1	0.024
7	2	34809185	102.224	0.991	0.01
7	2	34809188	101.101	1	0.01
7	2	34809223	119.41	0.993	0.051
7	2	34809252	115.429	0.993	0.061
7	2	34809269	108.007	1	0.071
7	2	34810592	107.39	0.975	0
7	2	34810673	112.519	0.977	0
7	2	34890515	109.023	0.932	0
7	2	34894353	106.684	0.991	0.057
8	3	21322375	100.983	0.991	0
9	3	31954585	103.877	0.991	0
9	3	33276885	113.67	0.043	1
10	3	51907735	115.737	0.987	0.065
11	3	75390232	106.468	1	0
11	3	75390262	101.013	1	0.033
11	3	75390441	110.828	0.992	0.029
12	4	34712909	104.982	1	0.098
13	4	47839606	108.162	0.978	0
14	4	59839051	124.107	0.069	1	Petal angle: chr 4 at 61367732
14	4	59859533	116.904	1	0.019
15	4	66234700	111.098	0.986	0.077	Flower width: chr 4 at 66210002
15	4	66234724	120.859	0.986	0.058
15	4	66234727	120.772	0.986	0.058
16	5	1072160	102.218	0.059	1	Short stamen: chr 5 at 0
16	5	1073402	110.742	0.943	0
16	5	1567047	122.19	0.993	0
16	5	1567058	124.717	0.993	0
17	6	13529160	102.886	0.975	0.023
18	6	23850171	119.873	0.993	0.08
19	7	8181090	103.479	0.016	0.959
19	7	9454672	103.382	0.918	0.009
20	8	43993352	109.121	1	0.063
21	8	49139712	103.124	0.983	0.043
21	8	49632472	102.447	0.96	0.042
21	8	49678259	105.153	0.992	0.023
