# Supplementary material for: A few essential genetic loci distinguish Penstemon species with flowers adapted to pollination by bees or hummingbirds
Source: PLoS Biol. 2023 Sep 28;21(9):e3002294. doi: 10.1371/journal.pbio.3002294 (PMC10538765; doi:10.1371/journal.pbio.3002294)
Supplement: S4 Table — (XLSX) [file pbio.3002294.s005.xlsx]

## Sheet: Sheet1
Trait	LOD	chr	Position in cM	Position in Mbp	Additive effect of P. barbatus allele substitution	Proportion of mean parental difference explained
			(1.5 LOD interval)	(1.5 LOD interval)
Flower width	12.68	4	55.18 (45.36 – 58.21)	66.21 (61.84 – 67.08)	-0.668	0.85
Nectar volume	10.85	1	29 (23.10 – 31.4)	15.25 (12.66 – 16.69)	2.175	0.51
Nectar concentration	5.28	4	18.9 (11.33 – 51.79)	7.47 (3.88 – 64.86)	-4.733	0.44
Petal angle	5.15	2	13.99 (4.16 – 38.0)	10.96 (6.59 – 19.9)	-10.42	0.22
	6.43	4	43.08 (16.62 – 48.76)	61.36 (6.66 – 63.89)	-13.68	0.29
Flower length	5.94	1	6.86 (0 – 14.79)	2.37 (0 – 6.41)	0.798	0.32
	4.26	6	9.25 (1.14 – 27.0)	1.33 (0.45 – 32.15)	0.659	0.26
	3.62	7	11.78 (1.14 – 32.94)	3.6 (0.52 – 22.57)	0.703	0.28
	4.49	8	59.25 (37.52 – 70.21)	82.88 (74.94 – 88.31)	0.259	0.1
Short stamen length	4	1	7.0 (0 – 24.23)	2.54 (0 – 13.11)	0.525	0.16
	4.6	5	0 (0 – 6.9)	0 (0 – 1.22)	0.642	0.2
	7.82	6	23.6 (8.49 – 31.91)	9.86 (0.84 – 35.91)	0.933	0.29
	4.01	7	14.42 (9.0 – 29.0)	4.77 (2.84 – 16.5)	0.926	0.28
	5.45	8	47.89 (23.44 – 68.7)	79.5 (7.24 – 87.31)	0.549	0.17
Long stamen length	4.01	1	9.0 (0 – 22.34)	2.75 (0 – 12.5)	0.771	0.31
	6.74	6	9.25 (5.0 – 29.64)	1.33 (0.49 – 35.12)	0.951	0.38
	4.44	7	14.42 (8.0 – 28.41)	4.67 (1.74 – 16.06)	1.004	0.4
	4.53	8	47.89 (23.44 – 64.92)	79.5 (7.24 – 85.44)	0.353	0.14
Style length	4.23	3	7.26 (0 – 53.43)	2.14 (0 – 82.26)	1.277	0.36
