# Supplementary material for: A few essential genetic loci distinguish Penstemon species with flowers adapted to pollination by bees or hummingbirds
Source: PLoS Biol. 2023 Sep 28;21(9):e3002294. doi: 10.1371/journal.pbio.3002294 (PMC10538765; doi:10.1371/journal.pbio.3002294)
Supplement: S5 Table — (XLSX) [file pbio.3002294.s006.xlsx]

## Sheet: Sheet1
Category	Genes	Percentage
Complete	2209	0.95
Complete & Single Copy	1996	0.858
Complete & Duplicated	213	0.092
Fragmented	18	0.008
Missing	99	0.042
Total	2326	1
