# Supplementary material for: A few essential genetic loci distinguish Penstemon species with flowers adapted to pollination by bees or hummingbirds
Source: PLoS Biol. 2023 Sep 28;21(9):e3002294. doi: 10.1371/journal.pbio.3002294 (PMC10538765; doi:10.1371/journal.pbio.3002294)
Supplement: S6 Table — (XLSX) [file pbio.3002294.s007.xlsx]

## Sheet: Sheet1
Chromosome	Length in base pairs
1	80351542
2	42064885
3	87647313
4	71590267
5	61024358
6	48618213
7	104695039
8	93111016
